# Supplementary material for: Environmental DNA detects Spawning Habitat of an ephemeral migrant fish (Anadromous Rainbow Smelt: Osmerus mordax)
Source: BMC Ecol Evol. 2022 Oct 24;22:121. doi: 10.1186/s12862-022-02073-y (PMC9594880; doi:10.1186/s12862-022-02073-y)
Supplement: Supplementary file 3 — Supplementary Material 3 [file 12862_2022_2073_MOESM3_ESM.xlsx]

## Sheet: Efficieny Data
Table S1. Data from synthetic DNA used to generate a standard curve									Fig S1. Study 2 Efficiency Curve
Well	Fluor	Gblock	log	Cq	Efficiency
A01	FAM	10	1	35.2491	0.996974
A02	FAM	50	1.69897	33.2
A03	FAM	250	2.39794	31.2076
A04	FAM	1250	3.09691	29.1255
A05	FAM	6250	3.79588	26.7092
A06	FAM	31250	4.49485	24.1057
B01	FAM	10	1	34.7077
B02	FAM	50	1.69897	32.8548
B03	FAM	250	2.39794	30.9616
B04	FAM	1250	3.09691	27.9803
B05	FAM	6250	3.79588	25.8205
B06	FAM	31250	4.49485	23.0472
C01	FAM	10	1	34.9799
C02	FAM	50	1.69897	32.5568
C03	FAM	250	2.39794	29.9279
C04	FAM	1250	3.09691	28.1389
C05	FAM	6250	3.79588	25.3184
C06	FAM	31250	4.50718	22.7653
D01	FAM	10	1	36.2263
D02	FAM	50	1.69897	33.4109
D03	FAM	250	2.39794	30.5805
D04	FAM	1250	3.09691	28.7171
D05	FAM	6250	3.79588	25.9171
D06	FAM	32150	4.50718	23.6911
E01	FAM	10	1	34.3327
E02	FAM	50	1.69897	33.0354
E03	FAM	250	2.39794	30.9567
E04	FAM	1250	3.09691	28.6567
E05	FAM	6250	3.79588	25.6648
E06	FAM	31250	4.49485	23.4607
F01	FAM	10	1	35.8135
F02	FAM	50	1.69897	33.5542
F03	FAM	250	2.39794	31.3479
F04	FAM	1250	3.09691	30.0603
F05	FAM	6250	3.79588	26.7088
F06	FAM	31250	4.50718	24.3294

## Sheet: qPCR Replicate Results
Table S3(A-D): Results of qPCR technical replicates from water samples collected at each stream for each day
A.								B.								C.								D.
Stream	Day	Sample	PCR1	PCR2	PCR3	PCR4		Stream	Day	Sample	PCR1	PCR2	PCR3	PCR4		Stream	Day	Sample	PCR1	PCR2	PCR3	PCR4		Stream	Day	Sample	PCR1	PCR2	PCR3	PCR4
Long	6	1	1	1	1	0		Mill	6	1	1	1	1	1		Mast	6	1	1	1	1	1		Miller	6	1	0	1	1	1
Long	6	2	1	0	0	1		Mill	6	2	0	0	0	0		Mast	6	2	1	1	1	1		Miller	6	2	1	1	1	1
Long	6	3	0	0	1	1		Mill	6	3	1	1	1	1		Mast	6	3	1	1	1	1		Miller	6	3	1	1	1	1
Long	7	1	0	0	0	0		Mill	7	1	1	1	1	1		Mast	7	1	1	1	1	1		Miller	7	1	1	1	1	1
Long	7	2	0	0	0	0		Mill	7	2	1	1	1	0		Mast	7	2	1	1	1	1		Miller	7	2	0	0	0	0
Long	7	3	0	0	0	0		Mill	7	3	1	1	1	1		Mast	7	3	1	1	1	1		Miller	7	3	1	1	1	1
Long	8	1	0	0	0	1		Mill	8	1	1	1	1	1		Mast	8	1	1	1	1			Miller	8	1	NA	NA	NA	NA
Long	8	2	0	0	0	0		Mill	8	2	1	1	1	1		Mast	8	2	1	1	1			Miller	8	2	NA	NA	NA	NA
Long	8	3	0	0	1	0		Mill	8	3	1	1	1	1		Mast	8	3	NA	NA	NA			Miller	8	3	NA	NA	NA	NA
Long	9	1	0	0	0			Mill	9	1	1	1	1			Mast	9	1	1	1	1			Miller	9	1	0	0	0
Long	9	2	0	0	0			Mill	9	2	1	1	1			Mast	9	2	0	0	0			Miller	9	2	0	0	0
Long	9	3	0	0	0			Mill	9	3	0	0	0			Mast	9	3	0	0	0			Miller	9	3	0	0	0
Long	10	1	0	1	0			Mill	10	1	0	0	0			Mast	10	1	1	1	1			Miller	10	1	0	1	1
Long	10	2	0	0	0			Mill	10	2	0	0	1			Mast	10	2	1	1	1			Miller	10	2	1	1	1
Long	10	3	0	0	0			Mill	10	3	0	0	0			Mast	10	3	1	0	0			Miller	10	3	1	1	1
Long	11	1	1	0	1			Mill	11	1	0	1	0			Mast	11	1	1	1	1			Miller	11	1	0	0	0
Long	11	2	0	0	0			Mill	11	2	0	0	0			Mast	11	2	1	1	1			Miller	11	2	0	0	0
Long	11	3	1	1	1			Mill	11	3	0	0	0			Mast	11	3	1	1	1			Miller	11	3	1	1	1
Long	12	1	0	0	0			Mill	12	1	1	1	1			Mast	12	1	1	1	1			Miller	12	1	1	1	1
Long	12	2	0	0	1			Mill	12	2	0	0	0			Mast	12	2	1	1	1			Miller	12	2	0	0	0
Long	12	3	1	0	1			Mill	12	3	1	1	1			Mast	12	3	1	1	1			Miller	12	3	1	1	1
Long	13	1	0	0	0			Mill	13	1	1	1	1			Mast	13	1	1	1	1			Miller	13	1	0	0	0
Long	13	2	0	0	0			Mill	13	2	1	1	1			Mast	13	2	1	1	1			Miller	13	2	0	0	0
Long	13	3	0	0	1			Mill	13	3	1	1	1			Mast	13	3	1	1	1			Miller	13	3	0	0	0
Long	14	1	0	0	0			Mill	14	1	1	0	1			Mast	14	1	1	1	1			Miller	14	1	0	0	0
Long	14	2	0	0	0			Mill	14	2	1	1	1			Mast	14	2	1	1	1			Miller	14	2	0	0	0
Long	14	3	0	0	0			Mill	14	3	1	1	1			Mast	14	3	1	1	1			Miller	14	3	0	0	0
